# Supplementary material for: Infralimbic medial prefrontal cortex signalling to calbindin 1 positive neurons in posterior basolateral amygdala suppresses anxiety- and depression-like behaviours
Source: Nat Commun. 2022 Sep 17;13:5462. doi: 10.1038/s41467-022-33139-6 (PMC9482654; doi:10.1038/s41467-022-33139-6)
Supplement: Supplementary file 4 — Source Data [file 41467_2022_33139_MOESM4_ESM.xls]

## Sheet: Figure 1
Figure1 b			Mean	N	SEM
	Session1	CS	73.5428	80	0.11
		Pre CS	26.4572	80	0.11
	Session2	CS	77.3635	80	0.0928483
		Pre CS	22.6365	80	0.0928483
	Session3	CS	79.2157	80	0.0941832
		Pre CS	20.7843	80	0.0941832
	Session4	CS	75.4921	80	0.0898049
		Pre CS	24.5079	80	0.0898049
Figure1 c		Training box(Pre CS)	Training box(CS)	Novel box(Pre CS)	Novel box(CS)
	Mean	0.5	8.1	0.7	7.25
	N	20	20	20	20
	SEM	0.033541	0.0722842	0.0357071	0.0892679
Figure1 e		CS tone	Novel tone
	Mean	8.25	4.85
	N	20	20
	SEM	0.0704894	0.121732
Figure1f		CS tone	Novel tone
	Mean	1.025	1.405
	N	20	20
	SEM	0.428433	0.390548
Figure1 g		Novel tone		CS tone
		HRG	LRG	HRG	LRG
	Mean	7.72727	2.88889	8.18182	8.44444
	N	11	9	11	9
	SEM	0.150586	0.132967	0.13326	0.149173
Figure1 i			Mean	N	SEM
	LRG	IL	49	5	0.920869
		NaC	38	4	1.21192
		LSD	45.25	4	2.1019
		LSV	46.25	4	1.10926
		aBLA	54.6	5	0.95163
		pBLA	44.4	5	1.03228
		BMP	45.5	4	1.28087
		VTA	53.25	4	2.0492
	HRG	IL	61.2	5	1.30476
		NaC	38.25	4	1.16425
		LSD	46	4	1.66771
		LSV	45.75	4	1.21675
		aBLA	49.6	5	0.815843
		pBLA	55.6	5	1.3121
		BMP	57.25	4	1.16425
		VTA	51.5	4	1.5052
Figure1 k		LRG	HRG
	Mean	16.28	43.6286
	N	5	7
	SEM	1.9369	3.05205
Figure1 l		LRG	HRG
	Mean	39	56.6167
	N	6	6
	SEM	1.27972	1.77596

## Sheet: Figure 2
Figure2 b			Mean	N	SEM
	Session1	CS	69.6872	80	0.0945945
		Pre CS	30.3128	80	0.0945945
	Session2	CS	76.6951	80	0.0791058
		Pre CS	23.3049	80	0.0791058
	Session3	CS	74.7715	80	0.0846145
		Pre CS	25.2285	80	0.0846145
	Session4	CS	74.2425	80	0.0782847
		Pre CS	25.7575	80	0.0782847
Figure2 c		Mean	N	SEM
	day1	0	20	0
	day2	1.5	20	0.0512348
	day3	2.85	20	0.0637868
	day4	4.95	20	0.0486698
	day5	6.6	20	0.0659545
	day6	8.85	20	0.0454835
	day7	9.65	20	0.0238485
Figure2 d		Pre CS	CS
	Mean	12.5	89.5
	N	20	20
	SEM	0.521416	0.621993
Figure2 e		Pre CS	CS
	Mean	11	78.5
	N	20	20
	SEM	0.471699	0.59739
Figure2 h			Mean	N	SEM
	AP	IL	44.4	5	1.42324
		PL	63.8	5	1.89033
		Nac	21.3333	3	4.55589
		LSD	42.3333	3	2.25804
		LSV	38.3333	3	1.62921
		PVT	45	3	0.885845
		aBLA	46	4	1.23744
		pBLA	41.5	4	1.64412
		LH	43.75	4	1.05141
		PH	54	4	1.40312
		VTA	44.3333	3	1.09994
	RP	IL	63.4	5	1.94566
		PL	45.8	5	2.33718
		Nac	23.6667	3	0.41574
		LSD	38	3	1.51535
		LSV	33.6667	3	1.0304
		PVT	48.6667	3	0.684935
		aBLA	31.75	4	1.98726
		pBLA	57	4	1.61051
		LH	33.5	4	3.81404
		PH	42.75	4	0.480072
		VTA	47.6667	3	2.31474
Figure2 j		AP	RP
	Mean	61.6667	63.5
	N	6	6
	SEM	0.993808	0.550673
Figure2 k		AP	RP
	Mean	38.25	58.75
	N	6	6
	SEM	2.13801	2.55324
Figure2 l		AP	RP
	Mean	40.1167	62
	N	6	6
	SEM	1.28929	1.43975
Figure2 q			Mean	N	SEM
	eYFP:pBLA	Light OFF	1.1	9	0.0309874
		Light ON	1.23333	9	0.0251197
	NpHR:pBLA	Light OFF	1.13	10	0.0272213
		Light ON	1.63	10	0.0195192
Figure2 v			Mean	N	SEM
	eYFP:pBLA	Light OFF	1.7	10	0.0384708
		Light ON	1.73	10	0.0316386
	ChR2:pBLA	Light OFF	1.67647	17	0.0208246
		Light ON	1.18824	17	0.0175757

## Sheet: Figure 3
Figure3 n			Mean	N	SEM
	Baseline (AP)	GCaMP6	0.05125	8	0.00181546
		eGFP	0.038	10	0.00166132
	Tone (AP)	GCaMP6	0.60625	8	0.0123892
		eGFP	0.045	10	0.00220227
	Baseline (RP)	GCaMP6	0.06125	8	0.00201919
		eGFP	0.0444444	8	0.00282606
	Tone (RP)	GCaMP6	0.73	8	0.0158484
		eGFP	0.04625	8	0.0033035
Figure3 o		AP	RP
	Mean	0.768625	1.05763
	N	8	8
	SEM	0.00879296	0.0155622
Figure3 s			Mean	N	SEM
	eYFP:IL-pBLA	Light OFF	1.26667	9	0.0343467
		Light ON	1.24444	9	0.0402704
	NpHR:IL-pBLA	Light OFF	1.15	10	0.025
		Light ON	1.74	10	0.0407922
Figure3 v			Mean	N	SEM
	eYFP:IL-pBLA	Light OFF	1.62	10	0.0491528
		Light ON	1.75	10	0.0364005
	ChR2:IL-pBLA	Light OFF	1.68	15	0.031003
		Light ON	1.16	15	0.0277342

## Sheet: Figure 4
Figure4 c		Control	CUMS
	Mean	20	14.9286
	N	14	14
	SEM	0.207371	0.165246
Figure4 d		Control	CUMS
	Mean	19.4786	13.5857
	N	14	14
	SEM	0.337351	0.377741
Figure4 f		Control	CUMS
	Mean	12.9286	8.42857
	N	14	14
	SEM	0.215074	0.208623
Figure4 g		Control	CUMS
	Mean	3.60714	5.58571
	N	14	14
	SEM	0.110342	0.129415
Figure4 i		Control	CUMS
	Mean	77.63	47.61
	N	10	10
	SEM	0.410269	0.772405
Figure4 k		Control	CUMS
	Mean	92.6667	51.1667
	N	6	6
	SEM	0.487498	1.58236

## Sheet: Figure 5
Figure5 b			Mean	N	SEM
	e-YFP:IL-pBLA	OFF	8.81818	11	0.144096
		ON	8.54545	11	0.156807
		OFF	8.27273	11	0.123138
	ChR2:IL-pBLA	OFF	7.81818	11	0.163628
		ON	11	11	0.159827
		OFF	8.36364	11	0.15149
	HM4Di:pBLA ChR2:IL-pBLA	OFF	8.90909	11	0.136801
		ON	9	11	0.139765
		OFF	8.72727	11	0.155495
Figure5 c			Mean	N	SEM
	e-YFP:IL-pBLA	OFF	8.18182	11	0.176867
		ON	8	11	0.150131
		OFF	7.54545	11	0.118617
	ChR2:IL-pBLA	OFF	7.72727	11	0.103223
		ON	11.0909	11	0.119192
		OFF	8.45455	11	0.118617
	HM4Di:pBLA ChR2:IL-pBLA	OFF	8.63636	11	0.130149
		ON	8.09091	11	0.136801
		OFF	7.90909	11	0.131194
Figure5 d			Mean	N	SEM
	e-YFP:IL-pBLA	OFF	13.6182	11	1.27191
		ON	13.4518	11	1.34613
	ChR2:IL-pBLA	OFF	12.5973	11	0.122425
		ON	12.9918	11	0.130837
	HM4Di:pBLA ChR2:IL-pBLA	OFF	13.0264	11	0.102462
		ON	12.7418	11	0.123661
Figure5 e			Mean	N	SEM
	e-YFP:IL-pBLA	OFF	5.6	10	0.128062
		ON	5.7	10	0.155242
		OFF	5.2	10	0.116619
	ChR2:IL-pBLA	OFF	5.77778	9	0.155183
		ON	8	9	0.157135
		OFF	5.33333	9	0.188853
	HM4Di:pBLA ChR2:IL-pBLA	OFF	5.66667	9	0.157135
		ON	5.44444	9	0.129483
		OFF	5.55556	9	0.174594
Figure5 f			Mean	N	SEM
	e-YFP:IL-pBLA	OFF	47.66	10	0.560539
		ON	46.65	10	0.769795
		OFF	49.09	10	0.671319
	ChR2:IL-pBLA	OFF	45.7556	9	0.813115
		ON	68.7444	9	1.30018
		OFF	46.1667	9	0.731517
	HM4Di:pBLA ChR2:IL-pBLA	OFF	47.5556	9	0.802638
		ON	47.5444	9	0.666628
		OFF	49.8111	9	0.722107
Figure5 g			Mean	N	SEM
	e-YFP:IL-pBLA	OFF	5.81	10	0.125575
		ON	5.23	10	0.114285
		OFF	5.59	10	0.113706
	ChR2:IL-pBLA	OFF	5.56667	9	0.111358
		ON	3.21111	9	0.111658
		OFF	4.47778	9	0.0971159
	HM4Di:pBLA ChR2:IL-pBLA	OFF	4.71111	9	0.0888031
		ON	4.87778	9	0.0912913
		OFF	4.72222	9	0.0976792
Figure5 h			Mean	N	SEM
	e-YFP:IL-pBLA	OFF	49.5889	9	0.480382
		ON	47.5778	9	0.565316
	ChR2:IL-pBLA	OFF	46.0889	9	0.556134
		ON	74.3667	9	0.469685
	HM4Di:pBLA ChR2:IL-pBLA	OFF	47.7556	9	0.556446
		ON	55.4222	9	0.80265

## Sheet: sFigure 1
sFigure1		day	1	2	3	4	5	6	7
	Latency to step on	Mean	6.5	5.20909	4.86875	4.27368	2.95263	2.195	1.295
		N	2	11	16	19	19	20	20
		SEM	0.15	0.0537762	0.0442339	0.0297652	0.0363589	0.0324945	0.0285555
	Staying time on platform	Mean	5.3	8.59091	10.3938	16.8526	23.7895	30.3	40.61
		N	2	11	16	19	19	20	20
		SEM	0.55	0.257931	0.242026	0.182832	0.262499	0.266036	0.327192

## Sheet: sFigure 3 
sFigure3 b			Mean	N	SEM
	Session1	CS	68.0001	80	0.138809
		Pre CS	31.9999	80	0.138809
	Session2	CS	67.0562	80	0.139561
		Pre CS	32.9438	80	0.139561
	Session3	CS	71.9945	80	0.112453
		Pre CS	28.0055	80	0.112453
	Session4	CS	72.9276	80	0.11727
		Pre CS	27.0724	80	0.11727
sFigure3 c	Day	1	2	3	4	5	6	7
	Mean	0	1.35	2.75	4.65	6.35	8.8	9.6
	N	20	20	20	20	20	20	20
	SEM	0	0.0481534	0.0544862	0.0553963	0.059739	0.0406202	0.0244949
sFigure3 d		day	1	2	3	4	5	6	7
	Latency to step on	Mean	6.2	5.17692	4.9125	4.08333	2.635	1.935	1.35
		N	1	13	16	18	20	20	20
		SEM	0	0.0726727	0.0505282	0.0612582	0.0429615	0.036065	0.0307612
	Staying time on platform	Mean	6.7	8.80769	13.75	17.9889	26.055	28.8	36.525
		N	1	13	16	18	20	20	20
		SEM	0	0.224885	0.179409	0.181083	0.226873	0.283227	0.442267
sFigure3 e		Pre CS	CS
	Mean	10.5	83
	N	20	20
	SEM	0.511737	0.634429
sFigure3 f		Pre CS	CS
	Mean	9.5	87.5
	N	20	20
	SEM	0.460299	0.521416
sFigure3 i		AP	RP
	Mean	33.6	59.1667
	N	6	6
	SEM	0.401279	0.362924
sFigure3 j		AP	RP
	Mean	33.5667	57.8333
	N	6	6
	SEM	1.12215	0.771642
sFigure3 k		AP	RP
	Mean	60	60.3333
	N	6	6
	SEM	1.12217	1.51433

## Sheet: sFigure 4
sFigure4 d		Vec+Veh	Vec+CNO	hM4Di+Veh	hM4Di+CNO
	Mean	72	67	76.3636	45.4545
	N	10	10	11	11
	SEM	0.979796	1.34536	1.04538	1.61527
sFigure4 e		Vec+Veh	Vec+CNO	hM4Di+Veh	hM4Di+CNO
	Mean	1.17	1.15	1.15455	1.77273
	N	10	10	11	11
	SEM	0.0334813	0.0257876	0.0255264	0.0521644
sFigure4 i		Vec+Veh	Vec+CNO	hM3Dq+Veh	hM3Dq+CNO
	Mean	24	26	27.2727	56.6667
	N	10	10	11	12
	SEM	1.0198	1.28062	1.23138	1.41639
sFigure4 j		Vec+Veh	Vec+CNO	hM3Dq+Veh	hM3Dq+CNO
	Mean	1.72	1.71	1.68182	1.125
	N	10	10	11	12
	SEM	0.0396989	0.0308058	0.0417171	0.0317552

## Sheet: sFigure 5
sFigure5 d		Vec+Veh	Vec+CNO	hM4Di+Veh	hM4Di+CNO
	Mean	70	64.4444	76	45
	N	9	9	10	10
	SEM	0.907218	1.89658	0.916515	1.56525
sFigure5 e		Vec+Veh	Vec+CNO	hM4Di+Veh	hM4Di+CNO
	Mean	1.21111	1.17778	1.19	1.76
	N	9	9	10	10
	SEM	0.0345238	0.0464893	0.0333017	0.03747
sFigure5 i		Vec+Veh	Vec+CNO	hM3Dq+Veh	hM3Dq+CNO
	Mean	26.6667	27.7778	24.5455	46.3636
	N	9	9	11	11
	SEM	1.3858	1.25902	1.12105	1.5149
sFigure5 j		Vec+Veh	Vec+CNO	hM3Dq+Veh	hM3Dq+CNO
	Mean	1.73333	1.57778	1.56364	1.06364
	N	9	9	11	11
	SEM	0.0507826	0.0490731	0.033854	0.031077

## Sheet: sFigure 9
sFigure9 c			Mean	N	SEM
	eYFP:IL-pBLA	Light OFF	1.33	10	0.0493559
		Light ON	1.43	10	0.0392556
	NpHR:IL-pBLA	Light OFF	1.4	10	0.0517687
		Light ON	1.34	10	0.0527636

[truncated: 4 more sheets:  sFigure 11,  sFigure 12,  sFigure 13,  sFigure 14]
